# Supplementary material for: Surface Modification and Pore Size Regulation of MSN as Function Aflibercept Carrier for Anti-Vascular Migration
Source: Materials (Basel). 2025 Sep 19;18(18):4384. doi: 10.3390/ma18184384 (PMC12471984; doi:10.3390/ma18184384)
Supplement: Supplementary file 1 [file materials-18-04384-s001.zip]

Archive with 1 entries (1 files):
- materials-3782905-supplementary.pdf
